# Supplementary material for: Effects of 5 wt.% Polycaprolactone, Polyhydroxybutyrate and Polyvinyltrimethoxysilane on the Properties of Ag/Zn/Mg Alloy
Source: Materials (Basel). 2022 Aug 5;15(15):5421. doi: 10.3390/ma15155421 (PMC9369843; doi:10.3390/ma15155421)
Supplement: Supplementary file 1 [file materials-15-05421-s001.zip]

Archive with 1 entries (1 files):
- materials-1808440-supplementary.pdf
